# Supplementary material for: Genome evolution of dengue virus serotype 1 under selection by Wolbachia pipientis in Aedes aegypti mosquitoes
Source: Virus Evol. 2023 Mar 3;9(1):vead016. doi: 10.1093/ve/vead016 (PMC10517695; doi:10.1093/ve/vead016)
Supplement: vead016_Supp [file vead016_supp.zip]

Archive with 9 entries (9 files):
- suppl_data/Table S1.xlsx
- suppl_data/Table S2.xlsx
- suppl_data/Table S3.xlsx
- suppl_data/Table S4.xlsx
- suppl_data/Table S5.xlsx
- suppl_data/Table S6.xlsx
- SupplementaryFigure_1.eps
- SupplementaryFigure_2.eps
- SupplementaryFigure_3.eps
