# Supplementary material for: Genome evolution of dengue virus serotype 1 under selection by Wolbachia pipientis in Aedes aegypti mosquitoes
Source: Virus Evol. 2023 Mar 3;9(1):vead016. doi: 10.1093/ve/vead016 (PMC10517695; doi:10.1093/ve/vead016)
Supplement: vead016_Supp [file vead016_supp.zip › suppl_data/Table S1.xlsx]

## Sheet: Table S1
Table S1: SNVs detected at greater than 50% frequency during serial passage of patient-derived DENV-1 in mosquitoes
Mosquito line	Patient number	Passage Number	Pool Number	CDS Position	Nucleotide change	SNV frequency (%)	Coverage	Quality	CDS Codon Number	Protein - Codon Number	Amino Acid Change
wMel	172	10	2	1447	G > A	61.13	9053	30	483	E-203	E -> K
wMel	172	10	4	1447	G > A	52.56	6754	31	483	E-203	E -> K
wMel	172	10	4	2708	T > C	52.23	6754	31	903	NS1-128	V -> A
wMel	172	10	6	1447	G > A	60.47	18689	33	483	E-203	E -> K
wMel	172	15	4	1447	G > A	59.39	15666.9	37	483	E-203	E -> K
wMel	172	15	4	2708	T > C	61.98	15666.9	33	903	NS1-128	V -> A
wMel	172	15	6	1447	G > A	48.98	2985	37	483	E-203	E -> K
wMel	172	20	4	1447	G > A	50.33	6193	29	483	E-203	E -> K
wMel	176	10	4	1447	G > A	1.93	1917	37	483	E-203	E -> K
wMel	176	10	4	1990	G > A	57.6	7150.74	38	664	E-384	E -> K
wMel	176	10	6	1447	G > A	74.88	5822	29	483	E-203	E -> K
wMel	176	10	6	1990	G > A	12.17	6172	36	664	E-384	E -> K
wMel	176	15	4	1447	G > A	2.94	1022	37	483	E-203	E -> K
wMel	176	15	4	1990	G > A	72.82	4320.16	30	664	E-384	E -> K
wMel	176	15	6	1447	G > A	52.81	17441.4	28	483	E-203	E -> K
wMel	176	15	6	1990	G > A	37.73	25656	36	664	E-384	E -> K
wMel	176	20	6	1447	G > A	27.88	4520	37	483	E-203	E -> K
wMel	176	20	6	1990	G > A	64.65	8180.07	34	664	E-384	E -> K
wMel	176	20	6	3062	T > C	52.41	8180.07	35	1021	NS1-245	I -> T
wMel	180	10	2	1447	G > A	40.18	1558	37	483	E-203	E -> K
wMel	180	10	2	1990	G > A	88.4	5110.89	33	664	E-384	E -> K
wMel	180	10	4	1447	G > A	64.24	4087.23	37	483	E-203	E -> K
wMel	180	10	4	9142	A > G	75.75	4087.23	38	3048	NS5-555	I -> V
wMel	180	10	6	1990	G > A	73.87	9206.87	37	664	E-384	E -> K
wMel	180	15	2	1447	G > A	66.5	19761.3	36	483	E-203	E -> K
wMel	180	15	4	595	G > A	63.59	18169.8	36	199	PrM-85	E -> K
wMel	180	15	4	1447	G > A	73.08	18169.8	37	483	E-203	E -> K
wMel	180	15	4	9142	A > G	85.06	18169.8	38	3048	NS5-555	I -> V
wMel	180	15	6	1990	G > A	93	4471.01	34	664	E-384	E -> K
wMel	180	20	4	595	G > A	96.21	21923.2	38	199	PrM-85	E -> K
wMel	180	20	4	1447	G > A	67.88	21923.2	38	483	E-203	E -> K
wMel	180	20	4	1990	G > A	10.35	16654	36	664	E-384	E -> K
wMel	180	20	4	9142	A > G	73.59	21923.2	38	3048	NS5-555	I -> V
wMel	180	20	6	1990	G > A	97.59	18722.2	32	664	E-384	E -> K
wMel	185	10	6	1447	G > A	84.71	7422.46	38	483	E-203	E -> K
wMel	185	15	4	1447	G > C	89.46	13456.3	36	483	E-203	G -> R
wMel	185	15	6	1447	G > A	98.97	3494.62	30	483	E-203	E -> K
wMel	185	20	2	1990	G > A	75.95	20853	38	664	E-384	E -> K
wMel	185	20	2	3497	T > C	78.83	20853	37	1166	NS2A-39	V -> A
wMel	185	20	4	1447	G > C	70.74	23321.9	38	483	E-203	G -> R
wMel	185	20	6	1447	G > A	99.02	20773	32	483	E-203	E -> K
wMel	193	10	2	1990	G > A	60.78	3594.9	34	664	E-384	E -> K
wMel	193	15	2	1990	G > A	76.34	10021.4	34	664	E-384	E -> K
wMel	193	20	2	1990	G > A	71.88	19182.5	34	664	E-384	E -> K
wMel	193	20	4	1447	G > A	20.46	9895	36	483	E-203	E -> K
wMel	193	20	4	1990	G > A	49.66	27238	37	664	E-384	E -> K
wMel	197	15	2	1990	G > A	79.64	8972.47	38	664	E-384	E -> K
wMel	197	15	2	2540	C > T	67.78	8972.47	37	847	NS1-72	S -> L
wMel	197	15	6	1990	G > A	60.2	10099.1	37	664	E-384	E -> K
wMel	197	20	2	1990	G > A	91.29	24822.5	37	664	E-384	E -> K
wMel	197	20	2	2540	C > T	81.47	24822.5	38	847	NS1-72	S -> L
wMel	197	20	4	1990	G > A	61.01	21450.9	38	664	E-384	E -> K
wMel	197	20	6	1990	G > A	63.64	18218.5	37	664	E-384	E -> K
wMel	197	20	6	5489	T > C	64.91	18218.5	33	1830	NS3-355	F -> S
Wt	172	10	5	1447	G > A	20.84	1963	36	483	E-203	E -> K
Wt	172	10	5	1990	G > A	69.19	6212	34	664	E-384	E -> K
Wt	172	15	3	214	T > C	58.35	20197.1	32	72	C-72	F -> L
Wt	172	15	3	1990	G > A	55.5	20197.1	31	664	E-384	E -> K
Wt	172	15	5	1447	G > A	20.52	775	37	483	E-203	E -> K
Wt	172	15	5	1990	G > A	70.55	3015.02	33	664	E-384	E -> K
Wt	172	20	3	214	T > C	60.55	3842.29	34	72	C-72	F -> L
Wt	172	20	3	1990	G > A	61.02	3842.29	31	664	E-384	E -> K
Wt	172	20	5	1447	G > A	10.53	2052	36	483	E-203	E -> K
Wt	172	20	5	1990	G > A	74.23	7355.09	31	664	E-384	E -> K
Wt	176	10	1	1990	G > A	74.6	9432	31	664	E-384	E -> K
Wt	176	10	3	1447	G > A	30.86	4245	37	483	E-203	E -> K
Wt	176	10	3	1990	G > A	54.42	8857	36	664	E-384	E -> K
Wt	176	15	1	1447	G > A	1.88	1492	37	483	E-203	E -> K
Wt	176	15	1	1990	G > A	72.5	5221.88	30	664	E-384	E -> K
Wt	176	15	3	1447	G > A	23.81	1117	37	483	E-203	E -> K
Wt	176	15	3	1990	G > A	69.57	3177	35	664	E-384	E -> K
Wt	176	15	5	1447	G > A	22.21	9274	36	483	E-203	E -> K
Wt	176	15	5	1990	G > A	67.38	4320.16	30	664	E-384	E -> K
Wt	176	20	1	1990	G > A	67.7	81904.8	33	664	E-384	E -> K
Wt	176	20	3	1447	G > A	14.14	3026	36	483	E-203	E -> K
Wt	176	20	3	1990	G > A	72.09	9056.52	32	664	E-384	E -> K
Wt	176	20	5	1447	G > A	11.63	1324	36	483	E-203	E -> K
Wt	176	20	5	1990	G > A	72.97	5491.73	31	664	E-384	E -> K
Wt	180	10	1	1447	G > A	35.84	1892	37	483	E-203	E -> K
Wt	180	10	1	1990	G > A	50.38	5075.51	31	664	E-384	E -> K
Wt	180	10	3	1447	G > A	20.95	2048	37	483	E-203	E -> K
Wt	180	10	3	1990	G > A	51.7	6091.18	28	664	E-384	E -> K
Wt	180	15	1	1447	G > A	25.2	1393	37	483	E-203	E -> K
Wt	180	15	1	1990	G > A	67.22	5799.69	30	664	E-384	E -> K
Wt	180	15	3	1447	G > A	14.79	1298	37	483	E-203	E -> K
Wt	180	15	3	1990	G > A	70.24	5342.52	33	664	E-384	E -> K
Wt	180	15	5	1990	G > A	93.5	19692.8	37	664	E-384	E -> K
Wt	180	20	1	1447	G > A	17.23	2217	35	483	E-203	E -> K
Wt	180	20	1	1990	G > A	71.63	7243.11	29	664	E-384	E -> K
Wt	180	20	3	1447	G > A	8.74	1957	36	483	E-203	E -> K
Wt	180	20	3	1990	G > A	80.65	7027.26	37	664	E-384	E -> K
Wt	180	20	5	1990	G > A	96.57	21771.5	38	664	E-384	E -> K
Wt	185	10	1	1990	G > A	88.2	7684.3	38	664	E-384	E -> K
Wt	185	10	1	5419	G > A	85.58	7684.3	37	1807	NS3-332	V -> I
Wt	185	10	3	770	C > T	98.85	11109.9	36	257	PrM-143	A -> V
Wt	185	10	3	1990	G > A	97.46	11109.9	36	664	E-384	E -> K
Wt	185	10	5	1990	G > A	94.53	9244.63	35	664	E-384	E -> K
Wt	185	15	1	1990	G > A	89.25	2613.18	36	664	E-384	E -> K
Wt	185	15	1	5419	G > A	89.99	2613.18	38	1807	NS3-332	V -> I
Wt	185	15	3	770	C > T	99.25	25822.4	37	257	PrM-143	A -> V
Wt	185	15	3	1990	G > A	97.55	25822.4	37	664	E-384	E -> K
Wt	185	15	5	1990	G > A	93.63	3772.23	35	664	E-384	E -> K
Wt	185	20	1	1990	G > A	83.57	6281.03	38	664	E-384	E -> K
Wt	185	20	1	5419	G > A	82.01	6281.03	36	1807	NS3-332	V -> I
Wt	185	20	3	770	C > T	99.72	21794.7	37	257	PrM-143	A -> V
Wt	185	20	3	1990	G > A	98.81	21794.7	35	664	E-384	E -> K
Wt	185	20	3	3007	T > A	71.98	21794.7	33	1003	NS1-228	S -> T
Wt	185	20	5	1990	G > A	96.43	5665.04	33	664	E-384	E -> K
Wt	193	15	1	1447	G > A	49.76	2060	36	483	E-203	E -> K
Wt	193	20	5	1447	G > A	29.61	4965	36	483	E-203	E -> K
Wt	193	20	5	1990	G > A	49.93	12062	35	664	E-384	E -> K
Wt	197	10	1	1990	G > A	63.9	4279.53	36	664	E-384	E -> K
Wt	197	10	3	1990	G > A	70.97	10928.1	30	664	E-384	E -> K
Wt	197	15	1	1447	G > A	11.5	1765	37	483	E-203	E -> K
Wt	197	15	1	1990	G > A	63.15	7843.69	36	664	E-384	E -> K
Wt	197	15	3	1990	G > A	55.81	3681.84	30	664	E-384	E -> K
Wt	197	20	1	1447	G > A	3.69	2224	36	483	E-203	E -> K
Wt	197	20	1	1990	G > A	78.73	8716.16	33	664	E-384	E -> K
Wt	197	20	3	1990	G > A	64.55	17543.2	33	664	E-384	E -> K
