# Supplementary material for: Genome evolution of dengue virus serotype 1 under selection by Wolbachia pipientis in Aedes aegypti mosquitoes
Source: Virus Evol. 2023 Mar 3;9(1):vead016. doi: 10.1093/ve/vead016 (PMC10517695; doi:10.1093/ve/vead016)
Supplement: vead016_Supp [file vead016_supp.zip › suppl_data/Table S2.xlsx]

## Sheet: Table S2
Table S2: Further passage of DENV-1 adapted lineages in mosquitoes and human cell lines
Patient number	Passage Number	Pool Number	Mosquito line/ Cell line	CDS Position	Nucleotide change	SNV A frequency (%)	SNV G frequency (%)	Total mapped reads count	Average coverage	% Reads with Q score > 30
172	P21	C4	wMel	1447	G > A	61	39	456789	4962	100
172	P25	C4	wMel	1447	G > A	97.9	2.1	980039	5068	98
172	P30	C4	wMel	1447	G > A	99.2	0.8	1098334	8454	96
172	P21	C4	Wt	1447	G > A	56.3	43.7	1008345	7845	99
172	P25	C4	Wt	1447	G > A	23.8	76.2	987339	3985	98
172	P30	C4	Wt	1447	G > A	3.9	96.1	473902	5840	95
180	P21	C4	wMel	1447	G > A	65.9	34.1	559002	4492	99
180	P25	C4	wMel	1447	G > A	89.6	10.4	699302	2589	100
180	P30	C4	wMel	1447	G > A	99.8	0.2	787456	4780	98
180	P21	C4	Wt	1447	G > A	67.7	32.3	1098734	3897	99
180	P25	C4	Wt	1447	G > A	40.7	59.3	1134653	4588	97
180	P30	C4	Wt	1447	G > A	8.4	91.6	643389	2877	96
185	P21	C6	wMel	1447	G > A	98.9	1.1	1644900	3025	96
185	P25	C6	wMel	1447	G > A	100	0	529004	4102	99
185	P30	C6	wMel	1447	G > A	100	0	890126	5012	98
185	P21	C6	Wt	1447	G > A	98.6	1.4	776830	4115	97
185	P25	C6	Wt	1447	G > A	53.2	46.8	1944730	3859	96
185	P30	C6	Wt	1447	G > A	7.1	92.9	569939	2058	95
172	P1	C4	THP-1	1447	G > A	52.7	47.3	677382	1968	99
172	P3	C4	THP-1	1447	G > A	13.6	86.4	1745496	3902	99
172	P5	C4	THP-1	1447	G > A	3.8	96.2	1489303	2389	99
172	P1	C4	K-562	1447	G > A	54.5	45.5	557380	2801	98
172	P3	C4	K-562	1447	G > A	14	86	993385	1867	98
172	P5	C4	K-562	1447	G > A	3.2	96.8	1644783	4901	98
180	P1	C4	THP-1	1447	G > A	62.9	37.1	1673992	3345	98
180	P3	C4	THP-1	1447	G > A	21.7	78.3	1900345	2907	98
180	P5	C4	THP-1	1447	G > A	4.8	95.2	776420	3901	100
180	P1	C4	K-562	1447	G > A	65	35	556489	1178	100
180	P3	C4	K-562	1447	G > A	39.6	60.4	909403	4673	100
180	P5	C4	K-562	1447	G > A	1.6	98.4	1558340	1599	100
185	P1	C6	THP-1	1447	G > A	97.6	2.4	1766543	2903	99
185	P3	C6	THP-1	1447	G > A	55.9	44.1	1778940	3392	97
185	P5	C6	THP-1	1447	G > A	2.9	97.1	1349023	4410	96
185	P1	C6	K-562	1447	G > A	99.4	0.6	1828340	3782	96
185	P3	C6	K-562	1447	G > A	59.8	40.2	775384	5903	96
185	P5	C6	K-562	1447	G > A	6.6	93.4	665483	4022	99
172	P1	C4	THP-1	1990	G > A	34.2	65.8	1070083	6483	100
172	P3	C4	THP-1	1990	G > A	5.1	94.9	809366	4580	100
172	P5	C4	THP-1	1990	G > A	1.5	98.5	1100231	3202	99
172	P1	C4	K-562	1990	G > A	37.89	62.11	662791	1845	97
172	P3	C4	K-562	1990	G > A	12.9	87.1	735998	2034	96
172	P5	C4	K-562	1990	G > A	3.92	96.08	1645241	1884	96
180	P1	C4	THP-1	1990	G > A	82.14	17.86	773910	1393	98
180	P3	C4	THP-1	1990	G > A	50.12	49.88	880123	3428	98
180	P5	C4	THP-1	1990	G > A	0.45	99.55	900385	2765	98
180	P1	C4	K-562	1990	G > A	96.57	3.43	885903	1224	100
180	P3	C4	K-562	1990	G > A	58.78	41.22	775430	984	100
180	P5	C4	K-562	1990	G > A	2.05	97.95	664920	1392	99
185	P1	C6	THP-1	1990	G > A	98.8	1.2	1334782	1123	97
185	P3	C6	THP-1	1990	G > A	51.1	48.9	1453922	2093	96
185	P5	C6	THP-1	1990	G > A	1.9	98.1	2004503	2116	96
185	P1	C6	K-562	1990	G > A	99.9	0.1	974493	1003	99
185	P3	C6	K-562	1990	G > A	36.2	63.8	629330	3592	98
185	P5	C6	K-562	1990	G > A	2.14	97.86	884562	5443	98
