# Supplementary material for: Genome evolution of dengue virus serotype 1 under selection by Wolbachia pipientis in Aedes aegypti mosquitoes
Source: Virus Evol. 2023 Mar 3;9(1):vead016. doi: 10.1093/ve/vead016 (PMC10517695; doi:10.1093/ve/vead016)
Supplement: vead016_Supp [file vead016_supp.zip › suppl_data/Table S3.xlsx]

## Sheet: Table S3
Table S3: DENV genome copies during passage of three 1447A and three progenitor lineages in human cell lines
		Log10 geometric mean DENV genome copies/ml ± SD of three lineages		Ratio of wMel-adapted/progenitor DENV copies
Cell line	Cell-passage Number	Passage of wMel-adapted virus (1447A)	Passage of progenitor virus (1447G)
THP1	1	5.14 ± 0.17	5.13 ± 0.18	1.00195
	3	7.07 ± 0.98	7.10 ± 0.91	0.995775
	5	10.11 ± 0.56	10.20 ± 0.59	0.991176
K-562	1	5.32 ± 0.51	5.31 ± 0.53	1.00188
	3	7.89 ± 0.057	7.89 ± 0.07	1
	5	10.22 ± 1.06	10.23 ± 1.07	0.999022
