# Supplementary material for: Genome evolution of dengue virus serotype 1 under selection by Wolbachia pipientis in Aedes aegypti mosquitoes
Source: Virus Evol. 2023 Mar 3;9(1):vead016. doi: 10.1093/ve/vead016 (PMC10517695; doi:10.1093/ve/vead016)
Supplement: vead016_Supp [file vead016_supp.zip › suppl_data/Table S4.xlsx]

## Sheet: Table S4
Table S4: Nonsynonymous mutations detected at greater than 10% frequency during serial passage of tissue culture-derived virus in DENV-1 mosquitoes
Mosquito line	Passage Number	Pool Number	CDS Position	Nucleotide change	SNV Frequency (%)	Coverage	Quality	CDS Codon Number	Protein - Codon Number	Amino Acid Change
Tet	1	4	1592	T -> C	0.137	2741	39	531	E-253	V -> A
Tet	10	4	6922	A -> G	0.118	2903.5	38.5	2308	NS4B-64	I -> V
Tet	10	4	7019	C -> T	0.1295	2485	37	2340	NS4B-96	A -> V
Tet	15	4	1592	T -> C	0.979	1470.5	39	531	E-253	V -> A
Tet	15	4	1990	G -> A	0.363	2431	39	664	E-384	E -> K
Tet	15	4	6922	A -> G	0.349	2330	39	2308	NS4B-64	I -> V
Tet	15	4	7019	C -> T	0.3235	2054	38	2340	NS4B-96	A -> V
Tet	15	4	7559	T -> C	0.364	2263	38	2520	NS5-27	I -> T
Tet	20	4	281	T -> C	0.757	2996	38	94	C-94	I -> T
Tet	20	4	1592	T -> C	0.5385	4377.5	39	531	E-253	V -> A
Tet	20	4	1990	G -> A	0.226	4757	39	664	E-384	E -> K
Tet	20	4	6922	A -> G	0.1295	2589.5	38.5	2308	NS4B-64	I -> V
Tet	20	4	7019	C -> T	0.112	3129	37.5	2340	NS4B-96	A -> V
Tet	10	5	1447	G -> A	0.3445	2469.5	37	483	E-203	E -> K
Tet	10	5	7019	C -> T	0.164	2948.5	38	2340	NS4B-96	A -> T
Tet	15	5	7019	C -> T	0.998	2528.5	39	2340	NS4B-96	A -> V
Tet	20	5	281	T -> C	0.6865	4930	38	94	C-94	I -> T
Tet	20	5	1592	T -> C	0.7	4767	39	531	E-253	V -> A
Tet	20	5	1990	G -> A	0.4645	7329	38.5	664	E-384	E -> K
Tet	20	5	6922	A -> G	0.609	4591.5	38	2308	NS4B-64	I -> V
Tet	20	5	7019	C -> T	0.379	4636.5	37.5	2340	NS4B-96	A -> V
Tet	10	6	7019	C -> T	0.829	2997.5	39	2340	NS4B-96	A -> V
Tet	15	6	7559	T -> C	0.8435	2137	38	2520	NS5-27	I -> T
Tet	20	6	281	T -> C	0.785	3819.5	38	94	C-94	I -> T
Tet	20	6	1592	T -> C	0.796	4070.5	39	531	E-253	V -> A
Tet	20	6	1990	G -> A	0.5165	3900	39	664	E-384	E -> K
Tet	20	6	6922	A -> G	0.7055	2907.5	38.5	2308	NS4B-64	I -> V
Tet	20	6	7559	T -> C	0.2325	6732	37.5	2520	NS5-27	I -> T
wMel	15	1	1447	G -> A	0.368	2392.5	37.5	483	E-203	E -> K
wMel	20	1	1592	T -> C	0.879	5271	39	531	E-253	V -> A
wMel	20	1	7559	T -> C	0.8465	6073	38	2520	NS5-27	I -> T
wMel	15	2	1448	A -> G	0.8615	1700.5	37.5	483	E-203	E -> G
wMel	20	2	281	T -> C	0.596	4865	38	94	C-94	I -> T
wMel	20	2	1448	A -> G	0.35	2299.5	38	483	E-203	E -> G
wMel	20	2	1592	T -> C	0.5725	4280	39	531	E-253	V -> A
wMel	20	2	1990	G -> A	0.3145	5518.5	38.5	664	E-384	E -> K
wMel	20	2	6922	A -> G	0.573	3583.5	38.5	2308	NS4B-64	I -> V
wMel	15	3	1447	G -> A	0.2665	1716	37.5	483	E-203	E -> K
wMel	20	3	1447	G -> A	0.1655	5215.5	37	483	E-203	E -> K
