# Supplementary material for: Genome evolution of dengue virus serotype 1 under selection by Wolbachia pipientis in Aedes aegypti mosquitoes
Source: Virus Evol. 2023 Mar 3;9(1):vead016. doi: 10.1093/ve/vead016 (PMC10517695; doi:10.1093/ve/vead016)
Supplement: vead016_Supp [file vead016_supp.zip › suppl_data/Table S5.xlsx]

## Sheet: Table S5
Table S5: Quality control metrics for DENV-1 patient-derived passage material and mosquito controls
Sample details				Sequencing metrics					qPCR metrics
Patient Number	Passage Number	Cohort Number/ Control type	Mosquito line	Total read count	Average coverage	% Reads with Q score > 20	% Reads with Q score > 30	Sequencing batch ID (YY-NN)a	DENV-Cqb	wMel-Cqc	Ae.aegypti-Cqd
172	0	1	Wt	453461	6878.71	96.78	91.62	17-04	20.55	NDe	19.45
172	0	2	wMel	378041	5680.35	96.11	90.5	17-04	21.47	18.29	18.75
172	0	3	Wt	516110	7743.27	97.34	93.96	17-04	20.34	ND	19.87
172	0	4	wMel	509583	7486.32	97.41	95.21	17-04	21.99	18.32	18.68
172	0	5	Wt	513624	7705.38	97.49	94.12	17-04	21.19	ND	19.82
172	0	6	wMel	569206	8268.1	97.51	95.7	17-04	21.74	18.08	18.52
172	10	1	Wt	1346649	14802.8	98.77	94.73	18-02	21.1	ND	19.51
172	10	2	wMel	808574	9053	98.64	93.22	18-02	21.82	19.43	19.86
172	10	3	Wt	708740	7765.2	98.65	95.19	18-02	21.69	ND	19.75
172	10	4	wMel	596852	6754	98.63	95.25	18-02	22.2	19.75	19.98
172	10	5	Wt	531028	6212	99.03	95.55	18-02	21.32	ND	19.55
172	10	6	wMel	1707798	18689	98.55	95.18	18-02	23.55	17.78	18.06
172	15	1	Wt	366204	5183.97	98.38	95.65	18-04	21.44	ND	19.25
172	15	3	Wt	1760496	20197.1	99.29	94.07	18-03	21.47	ND	19.03
172	15	4	wMel	1340567	15666.9	99.33	93.1	18-03	22.44	18.28	18.42
172	15	5	Wt	206835	3015.02	98.06	93.63	18-04	21.09	ND	19.29
172	15	6	wMel	351619	4959.49	98.97	92.95	18-04	21.79	18.47	18.9
172	20	1	Wt	356592	5107.55	96.33	94.09	17-04	20.88	ND	19.27
172	20	3	Wt	306204	3842.29	99.03	91.81	19-02	20.16	ND	19.73
172	20	4	wMel	483853	6193	99.36	95.63	19-02	17.74	18.56	18.82
172	20	5	Wt	502259	7355.09	97.34	95.2	17-04	20.56	ND	19.67
172	Plasma	NA	NA	444200	6612.77	96.78	92.78	17-04	16.05	ND	ND
176	0	1	Wt	470988	6830.22	97.41	95.35	17-04	22.52	ND	19.03
176	0	2	wMel	574128	8440.08	97.44	95.61	17-04	22.18	18.75	18.98
176	0	3	Wt	479496	6955.36	97.61	92.23	17-04	23.71	ND	19.88
176	0	4	wMel	481179	7282.94	97.53	94.34	17-04	22.46	18.51	18.8
176	0	5	Wt	440486	6558.49	96.95	93.5	17-04	22.71	ND	19.02
176	0	6	wMel	440277	6518.1	96.1	91.43	17-04	21.59	18.93	19.15
176	10	1	Wt	831720	9432	98.78	95.2	18-02	20.24	ND	19.74
176	10	3	Wt	781378	8857	98.91	95.39	18-02	20.97	ND	19.49
176	10	4	wMel	638808	7150.74	98.78	95.49	18-02	20.33	18.55	18.76
176	10	5	Wt	324228	3767.41	98.92	94.59	18-02	20.03	ND	19.19
176	10	6	wMel	489410	5822	99.04	93.22	18-02	20.02	18.89	19.07
176	15	1	Wt	353489	5221.88	98.52	95.45	18-04	21.54	ND	19.91
176	15	3	Wt	212957	3177	98.41	95.22	18-04	20.59	ND	19.34
176	15	4	wMel	308397	4320.16	98.36	95.9	18-04	21.52	18.55	18.72
176	15	5	Wt	308397	4320.16	98.8	90.66	18-03	21.85	ND	19.62
176	15	6	wMel	1534286	17441.4	99.08	94.19	18-03	23.43	18.15	18.75
176	20	1	Wt	658845	8904.8	98.72	97.46	19-02	21.69	ND	19.48
176	20	3	Wt	1017601	9056.52	97.46	93.83	17-04	20.13	ND	19.8
176	20	5	Wt	376383	5491.73	97.06	95.82	17-04	20.14	ND	19.07
176	20	6	wMel	652660	8180.07	99.52	98.12	19-02	20.83	19.51	19.7
176	Plasma	NA	NA	429212	5884.38	97.21	97.81	17-04	20.19	ND	ND
180	0	1	Wt	473347	7153.03	97.31	93.46	17-04	22.74	ND	19.49
180	0	2	wMel	433149	6354.49	97.48	94.58	17-04	23.68	18.98	19.48
180	0	3	Wt	420473	6317.14	97.47	94.17	17-04	22.61	ND	19.1
180	0	4	wMel	385134	5489.43	96.82	96.08	17-04	22.21	19.52	19.84
180	0	5	Wt	394266	5888.67	97.21	94.39	17-04	22.28	ND	19.04
180	0	6	wMel	429086	6279.96	97.3	96.08	17-04	22.05	19.47	19.64
180	10	1	Wt	432278	5075.51	99.16	95.82	18-02	21.73	ND	19.1
180	10	2	wMel	456219	5110.89	98.87	95.58	18-02	24.69	18.45	19.01
180	10	3	Wt	545944	6091.18	98.77	95.22	18-02	21.75	ND	18.47
180	10	4	wMel	358472	4087.23	98.88	94.06	18-02	23.27	19.5	19.69
180	10	5	Wt	471055	5415.91	99	95.26	18-02	22.2	ND	18.72
180	10	6	wMel	830737	9206.87	98.7	94.91	18-02	22.47	19.22	19.57
180	15	1	Wt	389084	5799.69	98.54	93.98	18-04	19.86	ND	19.01
180	15	2	wMel	1732506	19761.3	99.06	94.39	18-03	21.57	18.49	19.13
180	15	3	Wt	356393	5342.52	98.52	94.12	18-04	20.32	ND	19.54
180	15	4	wMel	1587674	18169.8	99.01	94.7	18-03	21.36	19.56	19.74
180	15	5	Wt	1767881	19692.8	98.97	91.6	18-03	22.53	ND	19.47
180	15	6	wMel	303617	4471.01	98.46	95.4	18-04	21.46	19.11	19.43
180	20	1	Wt	486889	7243.11	97.52	92.87	17-04	20.31	ND	19.73
180	20	2	wMel	1767105	20797.5	98.78	97.12	19-02	18.85	18.57	19.06
180	20	3	Wt	483739	7027.26	97.57	96.34	17-04	21.16	ND	19.26
180	20	4	wMel	1833971	21923.2	97.75	96.52	19-02	18.17	18.79	19.18
180	20	5	Wt	1885743	21771.5	98.15	97.52	19-02	17.92	ND	19.5
180	20	6	wMel	1595578	18722.2	98.01	97.88	19-02	18.21	19.76	19.96
180	Plasma	NA	NA	356298	5110.04	97.27	96.75	17-04	19.45	ND	ND
185	0	1	Wt	445693	6459.45	97.36	96.53	17-04	23.22	ND	19.99
185	0	2	wMel	455326	6688.63	97.17	95.18	17-04	21.78	19.05	19.44
185	0	3	Wt	424407	6254.12	95.72	91.45	17-04	23.66	ND	19.16
185	0	4	wMel	378056	5555.09	96.57	94.82	17-04	23.31	18.58	19.32
185	0	5	Wt	481547	7146.91	97.37	95.14	17-04	22.83	ND	19.04
185	0	6	wMel	391414	5710.57	97.35	95.02	17-04	25.17	18.31	18.91
185	10	1	Wt	662708	7684.3	99.04	95.33	18-02	22.11	ND	19.8
185	10	2	wMel	891365	9733.6	98.68	94.91	18-02	22.86	19.23	19.43
185	10	3	Wt	967202	11109.9	98.84	92.3	18-02	17.45	ND	19.56
185	10	4	wMel	1066385	11703	98.62	94.8	18-02	21.74	19.33	19.83
185	10	5	Wt	845541	9244.63	98.6	94.92	18-02	20.66	ND	19.95
185	10	6	wMel	661876	7422.46	98.85	94.73	18-02	21.28	19.67	19.82
185	15	1	Wt	175239	2613.18	98.18	93.87	18-04	20.61	ND	18.7
185	15	2	wMel	1582272	18347.6	99.06	95.03	18-03	20.76	19.49	19.92
185	15	3	Wt	2270472	25822.4	99.17	92.41	18-04	20.58	ND	18.78
185	15	4	wMel	1155460	13456.3	99.03	92.63	18-03	19.89	19.25	19.45
185	15	5	Wt	253467	3772.23	98.29	94.54	18-04	20.14	ND	18.71
185	15	6	wMel	236590	3494.62	98.42	94.83	18-04	19.45	19.33	19.54
185	20	1	Wt	402483	6281.03	97.35	91.2	17-04	18.3	ND	19.44
185	20	2	wMel	1774564	20853	98.16	97.86	19-02	18.31	18.54	18.76
185	20	3	Wt	2005113	21794.7	98.99	97.41	19-02	15.24	ND	19.56
185	20	4	wMel	2083731	23321.9	98.12	98.05	19-02	18.57	18.23	18.46
185	20	5	Wt	386929	5665.04	97.28	94.56	17-04	18.18	ND	18.75
185	20	6	wMel	1848505	20773	98.6	97.48	19-02	19.97	19.15	19.73
185	Plasma	NA	NA	365049	5089.56	96.42	94	17-04	19.28	ND	ND
193	0	1	Wt	167774	2502.89	98.5	94.71	18-04	20.46	ND	19.43
193	0	2	wMel	347554	5082.78	98.46	93.98	18-04	20.99	18.95	19.66
193	0	3	Wt	234215	3567.69	98.62	95.11	18-04	20.45	ND	19.75
193	0	4	wMel	275930	3954.08	98.35	95.07	18-04	20.7	18.79	19.47
193	0	5	Wt	271925	4116.01	98.54	95.11	18-04	19.83	ND	19.74
193	0	6	wMel	261624	3763.53	98.33	95.18	18-04	20.04	18.97	19.64
193	10	1	Wt	180643	2699.14	98.44	94.51	18-04	19.78	ND	19.73
193	10	2	wMel	261122	3594.9	98.23	95.28	18-04	19.49	18.29	18.62
193	10	4	wMel	413891	5575.33	98.17	95.39	18-04	19.28	19.01	19.51
193	10	5	Wt	149975	2138.93	98.32	94.74	18-04	19.52	ND	19.75
193	10	6	wMel	385522	5170.97	98.14	94.05	18-04	18.64	19.28	19.63
193	15	1	Wt	349700	5363.94	98.17	90.1	18-05	19	ND	19.24
193	15	2	wMel	695990	10021.4	97.62	90.06	18-05	16.95	19.56	19.87
193	15	4	wMel	441796	6842.48	98.55	92.81	18-05	28.08	18.31	18.79
193	15	5	Wt	478377	7294.98	98.61	93.56	18-05	18.82	ND	19.29
193	15	6	wMel	540397	8603.38	98.47	90.53	18-05	18.09	19.17	19.39
193	20	1	Wt	1576991	18338.2	98.75	97.12	19-02	19.58	ND	19.99
193	20	2	wMel	1604645	19182.5	99.78	98.01	19-02	20.6	19.43	19.57
193	20	4	wMel	910489	12956	96.82	95.13	19-02	18.58	19.06	19.33
193	20	5	Wt	910489	12956	96.82	96.13	18-05	20.03	ND	18.81
193	20	6	wMel	1884481	21749.2	98.56	97.85	19-02	21.58	19.58	19.79
193	Plasma	NA	NA	330356	4493.52	98.49	95.47	18-04	19.38	ND	ND
197	0	1	Wt	268106	3866.29	98.47	94.54	18-04	21.27	ND	19.91
197	0	2	wMel	191326	2811.75	98.51	95.03	18-04	21.01	17.9	18.15
197	0	3	Wt	253423	3589.61	98.29	95.05	18-04	20.23	ND	19.24
197	0	4	wMel	259481	3686.52	98.3	94.38	18-04	21.09	18.59	18.94
197	0	5	Wt	173621	2439.58	98.32	94.65	18-04	20.61	ND	19.22
197	0	6	wMel	302715	4255.1	98.3	94.8	18-04	21.53	18.67	18.95
197	10	1	Wt	302215	4279.53	98.27	94.61	18-04	17.76	ND	19.8
197	10	2	wMel	274073	4160.02	98.38	93.29	18-04	18.22	17.89	18.17
197	10	3	Wt	805884	10928.1	98.15	93.28	18-04	18.63	ND	19.53
197	10	4	wMel	374543	5624.9	98.43	93.77	18-04	18.59	17.89	18.3
197	10	5	Wt	631249	9322.69	98.47	94	18-04	19.52	ND	19.65
197	10	6	wMel	334577	5068.77	98.65	93.87	18-04	17.69	18.28	18.76
197	15	1	Wt	477702	7843.69	98.76	98.31	18-05	19.58	ND	19.37
197	15	2	wMel	579342	8972.47	98.3	92.49	18-05	12.81	17.78	18.25
197	15	3	Wt	221193	3681.84	98.82	95.51	18-05	18.94	ND	18.71
197	15	4	wMel	716832	10739.7	98.45	93.98	18-05	18.66	19.72	19.97
197	15	5	Wt	350764	5639.26	98.13	97.18	18-05	18.8	ND	18.81
197	15	6	wMel	698954	10099.1	97.42	97.9	18-05	19.91	18.73	19.34
197	20	1	Wt	576992	8716.16	98.31	95.39	18-05	19.47	ND	19.22
197	20	2	wMel	2130395	24822.5	98.75	97.56	19-02	20.56	19.2	19.61
197	20	3	Wt	1503965	17543.2	98.12	97.89	19-02	19.03	ND	19.63
197	20	4	wMel	1854683	21450.9	99.12	98.78	19-02	20.93	19.08	19.39
197	20	5	Wt	556627	8542.01	98.51	93.96	18-05	18.42	ND	19.15
197	20	6	wMel	1604486	18218.5	98.45	97.77	19-02	20.01	18.55	18.85
197	Plasma	NA	NA	327964	4304.1	98.36	94.89	18-04	19.24	ND	ND
172	0	Positive	Wt	705698	6013	94.58	90.4	17-04	21.88	ND	19.37
172	0	Negative	Wt	NRDf	NRD	NRD	NRD	17-04	ND	ND	19.64
172	0	Positive	wMel	695802	4102	97.25	90.35	17-04	23.15	19.59	19.99
172	0	Negative	wMel	NRD	NRD	NRD	NRD	17-04	ND	19.75	20.14
172	5	Positive	Wt	700495	3899	98.78	94.25	17-04	25.68	ND	19.37
172	5	Negative	Wt	NRD	NRD	NRD	NRD	17-04	ND	ND	19.64
172	5	Positive	wMel	688075	4509	97.18	96.12	17-04	25.15	19.59	20.29
172	5	Negative	wMel	NRD	NRD	NRD	NRD	17-04	ND	19.15	19.71
172	10	Positive	Wt	477505	7828.86	98.15	90.7	18-02	24.93	ND	19.73
172	10	Negative	Wt	NRD	NRD	NRD	NRD	18-02	ND	ND	19.51
172	10	Positive	wMel	457862	3726.03	99.05	93.17	18-02	24.36	19.22	19.46
172	10	Negative	wMel	NRD	NRD	NRD	NRD	18-02	ND	20.52	20.7
172	15	Positive	Wt	423461	6856.67	95.28	90.13	18-04	25.92	ND	19.27
172	15	Negative	Wt	NRD	NRD	NRD	NRD	18-04	ND	ND	18.01
172	15	Positive	wMel	368232	3779.29	97.18	95.15	18-03	24.55	19.15	19.63
172	15	Negative	wMel	NRD	NRD	NRD	NRD	18-03	ND	19.08	19.1
172	20	Positive	Wt	605168	7868.69	98.56	94.36	17-04	24.65	ND	20.68
172	20	Negative	Wt	NRD	NRD	NRD	NRD	17-04	ND	ND	20.18
172	20	Positive	wMel	453559	2386.55	96.28	93.04	19-02	24.79	20.57	21.16
172	20	Negative	wMel	NRD	NRD	NRD	NRD	19-02	ND	18.78	18.99
176	0	Positive	wMel	702356	5001	98.25	90.28	17-04	25.22	18.48	18.28
176	0	Negative	wMel	NRD	NRD	NRD	NRD	17-04	ND	19.78	19.87
176	0	Positive	Wt	805564	4402	99.03	92.15	17-04	23.07	ND	19.44
176	0	Negative	Wt	NRD	NRD	NRD	NRD	17-04	ND	ND	18.78
176	5	Positive	wMel	707456	4195	96.28	92.89	17-04	25.22	19.77	19.65
176	5	Negative	wMel	NRD	NRD	NRD	NRD	17-04	ND	18.64	18.32
176	5	Positive	Wt	587035	3870	97.56	93.59	17-04	22.07	ND	20.35
176	5	Negative	Wt	NRD	NRD	NRD	NRD	17-04	ND	ND	21.44
176	10	Positive	Wt	478377	7294.98	99.21	93.56	18-02	26.16	ND	22.55
176	10	Negative	Wt	NRD	NRD	NRD	NRD	18-02	ND	ND	21.48
176	10	Positive	wMel	855610	11766.5	96.78	94.97	18-02	22.98	18.55	18.26
176	10	Negative	wMel	NRD	NRD	NRD	NRD	18-02	ND	18.77	18.58
176	15	Positive	Wt	521925	8437.42	99.21	96.94	18-04	22.96	ND	19.78
176	15	Negative	Wt	NRD	NRD	NRD	NRD	18-04	ND	ND	20.55
176	15	Positive	wMel	739256	11135.4	98.56	92.92	18-03	21.14	17.96	17.55
176	15	Negative	wMel	NRD	NRD	NRD	NRD	18-03	ND	21.99	21.82
176	20	Positive	Wt	605168	7868.69	97.36	94.36	17-04	24.62	ND	21.87
176	20	Negative	Wt	NRD	NRD	NRD	NRD	17-04	ND	ND	20.87
176	20	Positive	wMel	639964	9706.6	98.22	92.3	19-02	24.88	21.86	21.45
176	20	Negative	wMel	NRD	NRD	NRD	NRD	19-02	ND	19.48	19.07
180	0	Positive	Wt	711456	5023	97.78	89.79	17-04	24.57	ND	18.68
180	0	Negative	Wt	NRD	NRD	NRD	NRD	17-04	ND	ND	20.76
180	0	Positive	wMel	800234	6752	98.78	93.58	17-04	22.14	19.78	19.88
180	0	Negative	wMel	NRD	NRD	NRD	NRD	17-04	ND	18.79	18.74
180	5	Positive	Wt	588025	4489	98.18	95.89	17-04	25.17	ND	18.68
180	5	Negative	Wt	NRD	NRD	NRD	NRD	17-04	ND	ND	20.76
180	5	Positive	wMel	660389	5012	97.89	94.12	17-04	22.14	18.07	18.35
180	5	Negative	wMel	NRD	NRD	NRD	NRD	17-04	ND	20.25	20.63
180	10	Positive	Wt	675763	10650.9	98.31	96.63	18-02	26.13	ND	20.82
180	10	Negative	Wt	NRD	NRD	NRD	NRD	18-02	ND	ND	19.7
180	10	Positive	wMel	623475	8932.95	99.22	95.74	18-02	26.63	20.12	20.86
180	10	Negative	wMel	NRD	NRD	NRD	NRD	18-02	ND	19.21	19.57
180	15	Positive	Wt	644892	10028.7	96.32	92.94	18-03	24.79	ND	20.18
180	15	Negative	Wt	NRD	NRD	NRD	NRD	18-03	ND	ND	21
180	15	Positive	wMel	797066	3309.12	94.78	91.76	18-04	23.9	20.29	20.58
180	15	Negative	wMel	NRD	NRD	NRD	NRD	18-04	ND	20.58	20.66
180	20	Positive	Wt	497988	8208.74	95.26	90.94	17-04	24.53	ND	19.48
180	20	Negative	Wt	NRD	NRD	NRD	NRD	17-04	ND	ND	19.49
180	20	Positive	wMel	488479	7238.97	97.15	91.32	19-02	25.7	20.9	20.87
180	20	Negative	wMel	NRD	NRD	NRD	NRD	19-02	ND	20.16	20.22
185	0	Positive	Wt	854296	6003	98.63	92.13	17-04	25.6	ND	18.57
185	0	Negative	Wt	NRD	NRD	NRD	NRD	17-04	ND	ND	19.81
185	0	Positive	wMel	744502	5112	98.05	99.34	17-04	24.54	19.34	19.74
185	0	Negative	wMel	NRD	NRD	NRD	NRD	17-04	ND	18.05	18.17
185	5	Positive	Wt	662898	6028	95.15	98.15	17-04	22.3	ND	17.49
185	5	Negative	Wt	NRD	NRD	NRD	NRD	17-04	ND	ND	20.17
185	5	Positive	wMel	701896	5236	94.89	97.89	17-04	23.11	20.28	20.53
185	5	Negative	wMel	NRD	NRD	NRD	NRD	17-04	ND	17.15	17.72
185	10	Positive	Wt	489562	6901	97.48	91.33	18-02	26.02	ND	19.65
185	10	Negative	Wt	NRD	NRD	NRD	NRD	18-02	ND	ND	20.2
185	10	Positive	wMel	499187	7966.81	95.15	90.62	18-02	23.85	18.13	18.6
185	10	Negative	wMel	NRD	NRD	NRD	NRD	18-02	ND	20.33	20.8
185	15	Positive	Wt	396014	6610.54	98.78	89.9	18-03	26.36	ND	20.92
185	15	Negative	Wt	NRD	NRD	NRD	NRD	18-03	ND	ND	19.62
185	15	Positive	wMel	688514	5729.56	97.45	92.76	18-04	22.57	20.15	20.08
185	15	Negative	wMel	NRD	NRD	NRD	NRD	18-04	ND	20.08	20.49
185	20	Positive	Wt	638318	9637.96	99.62	95.58	17-04	24.55	ND	18.59
185	20	Negative	Wt	NRD	NRD	NRD	NRD	17-04	ND	ND	20.25
185	20	Positive	wMel	557081	8741.58	94.85	87.04	19-02	26.63	19.45	19.98
185	20	Negative	wMel	NRD	NRD	NRD	NRD	19-02	ND	17.99	18.01
193	0	Positive	Wt	700589	5879	95.28	90.15	18-04	26.43	ND	18.86
193	0	Negative	Wt	NRD	NRD	NRD	NRD	18-04	ND	ND	19.26
193	0	Positive	wMel	745628	6001	99.25	93.85	18-04	23.79	18.59	19.04
193	0	Negative	wMel	NRD	NRD	NRD	NRD	18-04	ND	18.42	18.97
193	5	Positive	Wt	688792	7015	92.13	98.02	18-04	23.31	ND	18.71
193	5	Negative	Wt	NRD	NRD	NRD	NRD	18-04	ND	ND	18.01
193	5	Positive	wMel	705896	6358	95.18	97.58	18-04	21.18	17.86	18.69
193	5	Negative	wMel	NRD	NRD	NRD	NRD	18-04	ND	19.15	19.3
193	10	Positive	Wt	480886	8845.88	99.23	95.25	18-04	23.36	ND	18.77
193	10	Negative	Wt	NRD	NRD	NRD	NRD	18-04	ND	ND	20.28
193	10	Negative	wMel	NRD	NRD	NRD	NRD	18-04	ND	19.97	19.71
193	10	Positive	wMel	537247	8628.69	97.48	95.2	18-04	24.76	20.25	20.15
193	10	Negative	wMel	NRD	NRD	NRD	NRD	18-04	ND	18.79	19.59
193	15	Positive	Wt	429212	6529.42	98.46	94.59	18-05	23.9	ND	20.03
193	15	Negative	Wt	NRD	NRD	NRD	NRD	18-05	ND	ND	19.67
193	15	Negative	wMel	NRD	NRD	NRD	NRD	18-05	ND	19.78	19.11
193	15	Positive	wMel	440778	7137.98	98.02	95.49	18-05	25.23	20.02	19.68
193	15	Negative	wMel	NRD	NRD	NRD	NRD	18-05	ND	19.15	18.52
193	20	Positive	Wt	437973	6377.67	99.65	95.82	19-02	25.47	ND	20.8
193	20	Negative	Wt	NRD	NRD	NRD	NRD	19-02	ND	ND	19.72
193	20	Negative	wMel	NRD	NRD	NRD	NRD	19-02	ND	19.08	18.63
193	20	Positive	wMel	475196	7493.89	98.17	95.26	19-02	24.77	20.78	19.62
193	20	Negative	wMel	NRD	NRD	NRD	NRD	19-02	ND	19.12	18.66
197	0	Positive	Wt	601853	7001	96.78	92.15	18-04	23.04	ND	18.46
197	0	Negative	Wt	NRD	NRD	NRD	NRD	18-04	ND	ND	20.69
197	0	Positive	wMel	508891	6885	98.17	94.16	18-04	22.68	19.88	19.73
197	0	Negative	wMel	NRD	NRD	NRD	NRD	18-04	ND	18.78	18.92
197	5	Positive	Wt	66892	5023	93.15	98.48	18-04	21.76	ND	19.31
197	5	Negative	Wt	NRD	NRD	NRD	NRD	18-04	ND	ND	18.32
197	5	Positive	wMel	70825	4995	92.89	97.78	18-04	23.26	18.16	18.55
197	5	Negative	wMel	NRD	NRD	NRD	NRD	18-04	ND	17.1	17.07
197	10	Positive	Wt	581712	9845.19	95.47	90.45	18-04	23.28	ND	19.51
197	10	Negative	Wt	NRD	NRD	NRD	NRD	18-04	ND	ND	18.72
197	10	Negative	wMel	NRD	NRD	NRD	NRD	18-04	ND	18.78	18.29
197	10	Positive	wMel	506867	7320.76	99.13	98.52	18-04	23.94	18.8	18.6
197	10	Negative	wMel	NRD	NRD	NRD	NRD	18-04	ND	18.01	17.82
197	15	Positive	Wt	641475	8795.18	96.31	90.08	18-05	23.66	ND	18.73
197	15	Negative	Wt	NRD	NRD	NRD	NRD	18-05	ND	ND	19.98
197	15	Negative	wMel	NRD	NRD	NRD	NRD	18-05	ND	19.78	19.66
197	15	Positive	wMel	677866	10196.4	99.25	97.87	18-05	24.47	20.12	19.9
197	15	Negative	wMel	NRD	NRD	NRD	NRD	18-05	ND	18.45	18.1
197	20	Positive	Wt	478400	7498.44	97.18	93.45	18-05	25.5	ND	19.83
197	20	Negative	Wt	NRD	NRD	NRD	NRD	18-05	ND	ND	19.93
197	20	Negative	wMel	NRD	NRD	NRD	NRD	18-05	ND	17.84	17.59
197	20	Positive	wMel	416240	6094.88	96.78	97.04	19-02	25.53	19.45	19.13
197	20	Negative	wMel	NRD	NRD	NRD	NRD	19-02	ND	20.05	19.78
a year and sequencing batch number
b amplification of DENV 3' UTR via reverse transcription PCR
c amplification of wsp gene
d amplification of rps17 gene
e qPCR amplification undetected
f sequencing reads undetected
