# Supplementary material for: Genome evolution of dengue virus serotype 1 under selection by Wolbachia pipientis in Aedes aegypti mosquitoes
Source: Virus Evol. 2023 Mar 3;9(1):vead016. doi: 10.1093/ve/vead016 (PMC10517695; doi:10.1093/ve/vead016)
Supplement: vead016_Supp [file vead016_supp.zip › suppl_data/Table S6.xlsx]

## Sheet: Table S6
Table S6: Quality control metrics for DENV-1 sequencing of tissue-culture derived passage material
Passage Number	Pool Number	Mosquito line	Total mapped reads count	Average coverage	% Reads with Q score > 20	% Reads with Q score > 30
0	1	wMel+	145056	2076.35	99.95	99.65
0	2	wMel-	134686	2151.1	99.35	99.35
0	3	wMel+	134785	2384.65	99.85	99.25
0	4	wMel-	137272	2194.55	99.9	99.4
0	5	wMel+	127475	2126.95	99.9	99.35
0	6	wMel-	104637	1936.3	99.8	99.3
1	1	wMel+	136654	2306.1	99.9	99.3
1	2	wMel-	131483	2190.1	99.9	99.35
1	3	wMel+	118614	2159.7	99.9	99.35
1	4	wMel-	126382	2120.25	99.9	99.4
1	5	wMel+	128390	2021.2	99.9	99.5
1	6	wMel-	120958	2091.8	99.9	99.45
10	1	wMel+	118126	1991.85	99.9	99.45
10	2	wMel-	118132	1831.75	99.9	99.45
10	3	wMel+	113534	1835.8	99.9	99.45
10	4	wMel-	126337	2077.15	99.9	99.45
10	5	wMel+	124962	2052.15	99.9	99.5
10	6	wMel-	111918	1882.3	99.9	99.45
15	1	wMel+	116512	1877.65	99.9	99.45
15	2	wMel-	87670	1543.5	99.8	99.3
15	3	wMel+	111472	1863	99.9	99.4
15	4	wMel-	117244	1864	99.9	99.4
15	5	wMel+	102275	1709.5	99.85	99.3
15	6	wMel-	119176	2020.5	99.85	99.25
20	1	wMel+	283180	5105.3	98.9	98.4
20	2	wMel-	216558	4442.9	98.9	98.2
20	3	wMel+	240306	4659.75	98.75	98.2
20	4	wMel-	164282	4811.1	98.95	98.45
20	5	wMel+	308362	5187.7	99.15	98.75
20	6	wMel-	209002	4353.25	98.75	98.25
